# Supplementary material for: Co‐translational insertion and topogenesis of bacterial membrane proteins monitored in real time
Source: EMBO J. 2020 Apr 20;39(15):e104054. doi: 10.15252/embj.2019104054 (PMC7396858; doi:10.15252/embj.2019104054)
Supplement: Supplementary file 2 — Source Data for Appendix [file EMBJ-39-e104054-s003.zip]

Archive with 7 entries (6 files):
- FigS4_SourceData.jpg
- __MACOSX/
- __MACOSX/._FigS4_SourceData.jpg
- FigS2_SourceData.jpg
- __MACOSX/._FigS2_SourceData.jpg
- FigS6_SourceData.jpg
- __MACOSX/._FigS6_SourceData.jpg
